# Supplementary material for: Phases in fine volcanic ash
Source: Sci Rep. 2023 Sep 21;13:15728. doi: 10.1038/s41598-023-41412-x (PMC10514198; doi:10.1038/s41598-023-41412-x)
Supplement: Supplementary file 2 — Supplementary Information 2. [file 41598_2023_41412_MOESM2_ESM.xlsx]

## Sheet: Table S1. Sample details
Table S1. Details of all volcanic ash samples used in the study including codes from the Smithsonian/GVP volcanic eruption database (https://volcano.si.edu/). Sampling site and distance to vent are recorded where details are known. Sampling notes describe specific details of the samples. References are provided where the original sample or sampling, or where description of the specific eruption o…
Volcano/Sample	Short Code	Original code	GVP volcano no.	GVP eruption no.	Lat	Long	Tectonic setting	Sample eruption date	Year	VEI	Sample comment	Sampling lat	Sampling long	Distance to vent (km)	Sampled by	Sampling notes	References
Agung 2018	AGU	14AGU01-UK	264020	22241	-8.343	115.508	Arc	Jan-April	2018	3	Wet and altered				M.Juchem (LMU)	Sampled from an abandoned structure 21/04/2018. Combined deposit of recent activity.
Augustine AT768-69	AUG	AT-768-69/06AUKW010C-D	313010	20273	59.363	-153.43	Arc	2021-01-17	2006	3	Event 9	59.4986	-154.102	32	K. Wallace	NE edge of Kakhonak Lake low edge of swamp overflow area with alder and spruce	Wallace et al. 2013
Calbuco DF10	DF-10	DF-10	358020	21076	-41.33	-72.618	Arc	2021-04-23	2015	4	Proximal			5	F. Arzilli	Sampled 5 km from vent	Arzilli et al. 2019
Colima A15-016	A15-016	A15-016	341040	20759	19.514	-103.62	Arc	2021-04-07	2015	2	Dry	19.4813	-103.683	6.5	CIIV	La Mesa - collected from tents, cars, boxes, clothes, solar panel (specifically layed out for that purpouse)
Colima CMG003	CMG003	CMG003	341040	20759	19.514	-103.62	Arc	2021-07-10	2015	2	PDC	19.4849	-103.622	6	A. Hornby and U. Kueppers (LMU)	Collected from stratified overbank deposits in Montegrande Nov 2017	Capra et al. 2017
Kasatochi AT5406	KAS	AT-5406/08KSKW001	311130	19745	52.177	-175.508	Arc	2021-08-07	2008	4	Wet			13	K. Wallace	3 inches wet ashfall collected on a boat 8 miles from Kasatochi, transiting back to Adak	Neill et al. 2015
Kelut 2014	KEL	14KEL01-UK	263280	20934	-7.93	112.308	Arc	2023-04-01	2014	4	Wet			210	CVGHM scientist Supriyati Andreastuti from Yogyakarta, so it's relatively distal, and urban. It was not collected before rainfall. Rainfall occurred several times before collection.	Supplied by U Kueppers. The ash was collected on about April 1 by CVGHM scientist Supriyati Andreastuti from Yogyakarta, so it's relatively distal, and urban. It was not collected before rainfall. Rainfall occurred several times before collection.
Masaya TL LC	TL-LC	TLL2-B1-LC	344100	11005	11.985	-86.165	Arc		150 BC	6	Altered			3.5	E. Bamber	Masaya Triple Layer outcrop at La Concepcion; unit B1	Bamber et al. 2020, JVGR
Mt St Helens 5.26.80	MSH 5.26.80		321050	20557	46.2	-122.18	Arc	2023-05-25	1980	5	2nd eruption			110	Cornell	Ash from MSH second eruption, collected 5/26 in Montesano, WA
Mt St Helens Morton	MSH Morton		321050	20557	46.2	-122.18	Arc	2021-05-18	1980	5	1st eruption			33	Cornell	Ash from MSH first eruption, collected beween 18-24 May in Morton, WA
Okmok 08JFLOK01b		08JFLOK01b	311290	19852	53.43	-168.13	Arc	2021-07-31	2008	4		53.3854	-167.907	9.5	J. Larsen	Tephra section. 2008 ash layer deposited on asphalt "landing pad" at Fort Glenn ranch house. Bulk sample.	Larsen et al. 2013
Pinatubo 116738	116738	NMNH 116738-7	273083	16867	15.13	120.35	Arc	2021-06-22	1991	6				12	J. Luhr	From the Smithsonian James Luhr Collection	Rutherford and Devine 1996
Pinatubo 116534	116534	NMNH 116534-2	273083	16867	15.14	120.36	Arc	2022-06-15	1991	6				12	T Casadevall and E Endo	From the Smithsonian James Luhr Collection. Emplaced Near Gates Of Clark Air Force Base	Rutherford and Devine 1996
Redoubt 89-90	RDT-89	89RDCB001	313030	20390	60.485	-152.742	Arc	2021-12-15	1989	2	On snow	60.4852	-152.744	22	Carl Benson	Sample scooped by hand from top of snow on Friday Dec 15 1989 at 16:00. Ashfall layer was 3-4mm thick on top of snow.	Scott and McGimsey 1994
Redoubt AT-1661	AT1661	09RDKLW038	313030	20391	60.485	-152.742	Arc	2021-03-23	2009	2	E6 Proximal	60.6116	-152.793	14	K. Wallace	03/31/09 NW of Jeurgen' s Hut tephra -3 20x20 MPUA	Wallace et al 2013/Coombs et al 2013
Redoubt AT1715	AT1715	09RDKLW053	313030	20391	60.485	-152.742	Arc	2021-04-04	2009	3	E19 Distal	59.8952	-151.761	86	K. Wallace	39907 Happy Valley Creek South 40x40 cm MPUA sample	Wallace et al 2013/Coombs et al 2013
Redoubt AT1850	AT1850	09RDKLW098A	313030	20391	60.485	-152.742	Arc	2021-04-04	2009	3	E19 Proximal	60.4906	-152.603	6	K. Wallace	04/30/09 SE side of Redoubt-proximal 20x20 cm MPUA sample	Wallace et al 2013/Coombs et al 2013
Redoubt AT1887	AT1887	09RDKLW110	313030	20391	60.485	-152.742	Arc	2021-03-23	2009	3	E6 Distal	61.1699	-154.094	105	K. Wallace	05/03/09 small cirque west of Kristen Creek off Stony River Lime Hills Quad	Wallace et al 2013/Coombs et al 2013
Sakurajima	SAK		282080	22203	31.593	130.657	Arc	Date estimated	2015	2	Unknown				Unknown	Sample from LMU - details lost. Likely from volcanic lightning experiments.
Santiaguito 16.8.16	STG 16.8.16	SG16082016	342030	10626	14.757	-90.552	Arc	2021-08-16	2016	2	likely wet	14.7253	-91.6263	6.4	A Cisneros de Leon	Collected from ash accumulated on a roof in Loma Linda, SW of Caliente dome. Owner had hosed off roof before eruption	Cisneros de Leon et al. 2019
Tungurahua F11	TUN F11	Tungu 2006 F11	352080	11643	-1.467	-78.442	Arc	2021-08-17	2006	3	<90 µm. Distal			10	J Eychenne	Site F11. Sampled ~10 km from final runout distance of PDCs. Sieved to <90 microns	Eychenne et al. 2015
Tungurahua F2	TUN F2	Tungu 2006 F2	352080	11643	-1.467	-78.442	Arc	2021-08-17	2006	3	<90 µm. Proximal			1	J Eychenne	Site F2. Sampled ~1km from final runout distance of PDCs. Sieved to <90 microns	Eychenne et al. 2015
Bogoslof AT3978	BOG	AT-3978/17VF02	311300	22182	53.93	-168.03	Arc-IP	2021-01-31	2017	3	Arc-IP. On snow	53.9272	-168.034	85	K. Wallace	Event 29 0.5 mm thick tephra fall collected from snow on 1-31-17 Dutch Harbor AK (Event 29 deposited on 1-31-2017)	Coombs et al. 2019; Loewen et al. 2019
El Chichon 116599-11	CHC	116599-11	341120	10610	17.36	-93.228	Arc-IP	2022-06-15	1984	5	Distal	17.32	-93.02	20	Smithsonian/J Luhr	Original sample code: Ch-1. Locality 1 in Varekamp et al. 1984. 20 km from vent	Varekamp et al. 1984
El Chichon 116599-4	CHC	116599-4	341120	10610	17.36	-93.228	Arc-IP	2022-06-15	1984	5	Proximal	17.83	-93.02	80	Smithsonian/J Luhr	Original sample code: Ch-26b. Locality 26 in Varekamp et al. 1984. 80 km from vent	Varekamp et al. 1984
Etna 122BC		Etna 122BC Lapilli 12	211060	13506	37.748	14.999	Arc-IP		122 BC	5	Arc-IP. Altered			10	A. Hornby and U. Kueppers (LMU)	Sampled from roadside tephra section	Coltelli et al. 1998
Etna ESF01	ESF01		211060	20841	37.748	14.999	Arc-IP	2021-04-17	2017	2	Arc-IP. Different grainsizes			1	A. Hornby and U. Kueppers (LMU)	Sampled from Etna summit area. Grainsizes <20 µm, 20-32 µm and >32-63 µm
Popocatepétl 9.19		21.7.19	341090	10556	19.023	-98.622	Arc-IP	2021-07-21	2019	2	Arc-IP					Supplied by A Casas. Probable minor eruption (SI/USGS weekly volcanic activity report)
Popocatepétl 4.19		26.4.19	341090	10556	19.023	-98.622	Arc-IP	2021-04-26	2019	2	Arc-IP					Supplied by A Casas. Probable 1.5 km plume (VAAC report)
Popocatepétl 6.19		3.6.19	341090	10556	19.023	-98.622	Arc-IP	2021-06-03	2019	2	Arc-IP					Supplied by A Casas. Probable 4 km plume (VAAC report)
Eyjafjallajökull no. 2		#2	372020	12563	63.633	-19.633	IP	2021-04-15	2010	4	Thol			40	M. Gislason	Sampled at Mýrdalssandur 15.04.2010, during initial phreatomagmatic stage	Gislason et al. 2011
Grimsvötn no.11	GRI	#11	373010	20767	64.416	-17.316	IP	2021-05-22	2011	4	Thol			80	M. Gislason	Sample # 11	Olsson et al. 2013
Kīlauea 18 o2 cm	KIL o2	18 o2 cm	332010	22380	19.421	-155.287	IP	May-June	2018	5	Altered			0.5	Johanne Schmith/D Swanson	Collected from the crater rim at the Haleamaumau crater at >2cm dpeth
Kīlauea 18 top 1-2	KIL 1-2	18 top 1-2	332010	22380	19.421	-155.287	IP	May-June	2018	6	Altered			0.5	Johanne Schmith/D Swanson	Collected from the crater rim at the Haleamaumau crater at 1-2 cm depth
Kīlauea 18 top 1cm	KIL u1	18 top 1cm	332010	22380	19.421	-155.287	IP	June	2018	2	Altered			0.5	Johanne Schmith/D Swanson	Collected from the crater rim at the Haleamaumau crater at <1 cm depth
Tajogaite LP-15	LP-15	21 LP-15	383010	22417	28.6603	-17.895	IP	24-28-Oct	2021	2		28.6562	-17.8903	5.4	Gazel-Dayton	collected from floor tiles at Casa Rurals Pico de Sombre in El Paso, La Palma.
Tajogaite LP-2	LP-2	21 LP-2	383010	22417	28.6603	-17.895	IP	2021-09-24	2021	2	Reworked			10.9	JC Carracedo	Collected by Juan Carlos Carracedo. Ash from Santa Cruz de la Palma airport on first day of eruption 9/24/2021. very fine. 2 bags of the same material	Carracedo et al. 2022
Tajogaite LP-9	LP-9	21 LP-9	383010	22417	28.6603	-17.895	IP	2021-10-26	2021	2		28.637	-17.9292	12.9	Gazel-Dayton	fine ash fall from plume from roof and wind shield of car. Brushed onto pieces of paper with fine-haired brush into sample bag.
Laacher See (East Eifel)	LSB		210010		50.4	7.325	IP		11060 BC	6	Altered. Experimental abrasion. Different grainsizes				U Kueppers	Pyroclasts derived from tumbling of commercially mined and washed pumice lapilli. Grainsizes <20 µm, 20-32 µm and >32-63 µm	Hornby et al. 2021
Piton Chisny CBT base	REU CBT-b	REU 11 10 31 S20.C2.309 - BASE	233020	14217	-21.244	55.708	IP		1440	5	Altered			0.5	R. Morandi	Original sample code: REU 11 10 31 S20.C2.309 - BASE. "Chisny black tephra"	Morandi et al. 2016
Piton Chisny CBT top	REU CBT-t	REU 11 10 31 S20.C2.309 - TOP	233020	14217	-21.244	55.708	IP		1440	5	Altered			0.5	R. Morandi	Original sample code: REU 11 10 31 S20.C2.309 - TOP "Chisny black tephra"	Morandi et al. 2016

## Sheet: Table S2.WR-chemistry
Table 2. Major oxide data for whole rock analysis of volcanic ash samples retrieved from the literature or measured by XRF at JGU Mainz, Germany (labeled "unpublished Mainz"). Data were chosen to represent samples used in the study as closely as possible. Where sample details are uncertain multiple compositions are chosen to describe the range of bulk chemistry for the eruption deposits.
Sample	VEI	Year	Notes	Method	Reference	SiO2	TiO2	Al2O3	FeO	MnO	MgO	CaO	Na2O	K2O	P2O5
Agung	3	2018	Table 3. "KD"	XRF	Devi et al. 2019	57	0.82	18.7	7.5027	0.23	1.3	8.57	2.19	1.23	0.24
Augustine DIA	3	2006	Appendix 3. DIA 06AUMRT006	ICPMS & XRF	Larsen et al. 2009	61.05	0.59	17.08	5.47	0.13	3.66	7.23	3.74	0.92	0.13
Augustine LSA	3	2006	Appendix 3. LSA 06AUMC007c.	ICPMS & XRF	Larsen et al. 2009	56.7676	0.744771	17.5206	6.90803	0.145547	5.03529	8.64386	3.39588	0.707761	0.130672
Bogoslof scoria	3	2016-17	Table 1. 18CW100-10A scoria	ICPMS & XRF	Loewen et al. 2019	49.98	1.22	17.95	9.71	0.19	4.82	10.73	3.11	1.91	0.39
Bogoslof pumice	3	2016-17	Pumice WR	ICPMS & XRF	Loewen et al. 2019	63.668	0.474587	18.1056	3.81446	0.102751	1.12566	4.75451	4.23755	3.57363	0.143222
Calbuco DF10	4	2015	Supp. Table 2. DF10 average (n=10)	XRF	Arzilli et al. 2019	55.9402	0.881867	17.9533	8.22714	0.137113	3.86888	7.55681	4.19592	0.749749	0.189186
Calbuco KAL1C	4	2015	Supp. Dataset 2. KAL17c Pumiceous lapilli	XRF & ICPMS	Namur et al. 2020	56.7007	0.8415	18.6299	8.2823	0.1407	3.7167	7.9148	4.0414	0.6777	0.1636
El Chichon A	5	1982	Table 1. A	XRF & ICPMS	Andrews et al. 2008	57.86	0.676	18.51	6.01	0.183	2.26	7.32	4.1	2.8	0.34
El Chichon L&C #6	5	1982	Table 1 #6	XRF	Luhr and Carmichael 1984	56.53	0.7	17.99	5.63	0.18	2.16	7.93	4.45	2.79	0.42
El Chichon 2A	5	1982	Table 1. 2A Airfall pumice fragments	ICPMS & XRF	McGee et al. 1987	55.5	0.64	17.9	5.45339	0.17	2.12	7.8	4.08	2.77	0.33
Colima A15/024	2	2015	Supp. Table 1. A15/024	ICPMS & XRF	Hughes et al. 2021	60.912	0.553654	18.794	4.67083	0.0775116	2.18442	6.16066	5.03322	1.4093	0.191262
Colima A15/034	2	2015	Supp. Table 1. A15/034	ICPMS & XRF	Hughes et al. 2021	59.7084	0.585971	17.9731	5.79909	0.0979986	3.28346	6.34465	4.76859	1.27297	0.191956
CMG003	3	2015	Exact sample	XRF	Unpublished (Mainz)	60.109	0.578	17.214	5.13169	0.102	3.703	6.078	4.578	1.283	0.16
CMG15 avg	3	2015	Supp. Table 1. MG-15 average (n=15)	ICPMS & XRF	Hughes et al. 2021	60.2509	0.613877	17.2118	5.92057	0.105026	3.71596	6.012	4.58469	1.36453	0.190833
Etna 041017	2	2017	Supp. Table 3. 10-11 April 2017	ICPMS & XRF	Viccaro et al. 2019	47.8696	1.71852	17.3639	10.2745	0.2	5	10.7042	3.54977	1.74594	0.425566
Etna ESF01	2	2017	Exact sample	XRF	Unpublished (Mainz)	47.767	1.76	17.393	10.1365	0.181	5.149	10.591	3.616	1.927	0.536
Etna 122 A	5	BC 122	Unit A	XRF	Coltelli et al. 1998	48.45	1.56	18.3	11.2705	0.19	4.7	9.36	3.94	1.51	0.5
Etna 122 E	5	BC122	Unit E	XRF	Coltelli et al. 1998	49.89	1.82	18.87	11.0725	0.15	2.89	9	4.27	1.73	0.51
Eyja EJ1	4	2010	Table 3. EJ1 average (n=4)	ICP-AES & ICPMS	Sigmarsson et al. 2011	56.62	1.72	14.95	9.58287	0.24	2.23	5.37	5.24	1.74	0.48
Eyja Gis	4	2010	Supp. Table 1 .'explosive ash'	XRF	Gislason et al. 2011	57.98	1.8	14.87	9.75	0.24	2.3	5.5	5.01	1.79	0.53
Grimsvotn ISG3	4	2011	Table 1. ISG3	ICPMS	Cabre et al. 2016	50.94	2.82	13.53	12.2553	0.23	5.22	9.54	2.93	0.5	0.38
Grimsvotn ISG5	4	2011	Table 1. ISG5 proximal	ICPMS	Cabre et al. 2017	52.07	2.49	12.99	11.3375	0.23	5.73	10.13	2.7	0.43	0.32
Grimsvotn ISG6	4	2011	Table 1. ISG6 proximal	ICPMS	Cabre et al. 2018	51.4	2.64	14.01	11.8864	0.23	4.99	9.64	2.74	0.47	0.37
Grimsvotn #8	4	2011	Supp. Table 1 #8	XRF	Olsson et al. 2013	50.2	2.85	13.46	13.64	0.23	5.58	9.9	2.78	0.55
Kasotochi ba	4	2008	Basaltic andesite avg DGGS PR123 E5d	ICPMS & XRF	Nye et al 2017	53.2625	0.71675	19.1092	8.45667	0.2005	4.39667	9.77583	3.19833	0.714917	0.167167
Kasatochi a	4	2008	Andesite avg DGGS PR123 E5D	ICPMS & XRF	Nye et al 2017	59.9953	0.503667	18.1527	6.228	0.201267	2.426	6.864	4.29933	1.12433	0.207467
Kilauea F19	3	2018	ESM F19	XRF	Gansecki et al. 2019	52.0892	2.70067	13.6585	11.2096	0.169778	5.74616	9.66381	2.66298	0.733637	0.319079
Kilauea F8	3	2018	Table S14 'Silicate glass composition'	ICPMS & EPMA	Mason et al. 2021	50.5	2.58	13.34	10.96	0.17	6.5	10.77	2.4	0.48	0.26
Kelut I20KE1	4	2014	Table 1. I20KE1	XRF & ICPMS	Kirchenbauer et al. 2022	54.7	0.67	18.8	8.14319	0.21	3.87	9.06	2.95	0.68	0.12
Kelut I20KE2	4	2014	Table 1. I20KE2	XRF & ICPMS	Kirchenbauer et al. 2022	55.2	0.64	18.8	7.61231	0.2	3.61	8.76	3.03	0.7	0.13
Kelut	4	2014	Supp Table. A average (n=3)	XRF	Maeno et al. 2019	55.3267	0.643333	18.86	8.11	0.203333	3.86	9.22	2.91333	0.723333	0.14
Laacher See HE2	6	12.9 ka	Table 1 . HE2 LLST	XRF & ICPMS	Baudouin et al. 2015	58.72	0.51	20.38	1.90758	0.09	0.18	2.45	8.77	5.32	0.11
Laacher See LMU LAC	6	12.9 ka	Supp. Table 1. LAC	XRF	Maters et al. 2019	59	0.3	21.3	2.2495	0.3	0.3	1.1	9.4	5.6	0.1
La Palma CAN-ALP_0011	3	2021	Supp. Dataset 1. CAN_ALP_0011 tephra 9/25	XRF & ICPMS	Pankhurst et al. 2022	45.6082	3.76834	16.064	11.2243	0.194034	5.41253	9.66085	4.96319	2.06289	1.04166
Masaya MTL-MG	6	2.1 ka	MTL-MG GLASS	XRF and ICPMS	Hlinka et al. 2021	50.77	1.44	13.53	14.5	0.29	4.79	9	3.1	1.31	0.33
Masaya TLL2	6	2.1 ka	Supp. Table 1. TLL2	XRF	Bamber et al. 2020	50.1938	1.26494	14.9298	14.3039	0.234359	5.41829	9.66779	2.50483	1.20184	0.280429
Masaya LM-14	6	2.1 ka	Table 1. LM14	XRF	Walker et al. 1993	50.8	1.2	16.8	11.34	0.22	3.91	9.42	2.5	1.05	0.26
Mt St Helens Tieton	5	1980	Table 1, 2, 3 Tampico	XRF & ICPAES/SSMS	Taylor and Lichte 1980	59.9	0.8	18	5.62375	0.09	3.22	6.22	4.29	1.01	0.16
MSH #4	5	1980	Table 80 4. (23 km SSW of Packwood)	XRF	Sarna-Wojcicki et al. 1981	62.11	0.73	17.57	4.54399	0.07	2.14	5.4	4.74	1.35	0.07
MSH #7	5	1980	Table 80. 7 (16km S of Cispus River)	XRF	Sarna-Wojcicki et al. 1981	62.56	0.62	18.12	4.11209	0.06	2.02	5.41	4.68	1.23	0.13
Okmok OK001	4	2008	Table 1. OK001	XRF & ICPMS	Larsen et al. 2013	54.99	1.4	16.01	10.65	0.2	3.74	7.97	3.68	1.14	0.23
Pinatubo PH12A	6	1991	PH12A	XRF	Pallister et al. 1999 Fire and Mud	64.2	0.5	16.7	3.88714	0.09	2.55	5.45	4.48	1.5	0.2
Pinatubo 6/15 ash	6	1991	Table 1. 6/15 ash	XRF & ICPMS	Castillo and Punongbayan	62.66	0.5	17.25	3.93213	0.1	2.79	5.57	5.15	1.4	0.21
Pinatubo P19	6	1991	Table 2. P19	XRF & ICPMS	Dufrane et al. 2006	63.27	0.64	17	4.75994	0.11	2.98	5.92	4.55	1.44	0.18
PdF Chisny	5	1440	ESM 2. 514PS17	XRF & ICPMS	Valer et al. 2017	47.46	2.84	14.43	11.51	0.18	8.4	10.01	2.97	0.96	0.44
PdF Chisny CH1	5	1440	Table 2. CH1 (basalt)	XRF & ICPSFMS	Barrat and Bachelery 2019
Pdf Chisny	5	1440	ESM.2 REU111031_s23_C1	XRF & ICPMS	Boudoire et al. 2019	46.88	2.794	14.47	11.5893	0.1772	8.514	9.665	3.103	0.919	0.39
Popo andesite	2	2019	ESM 11 POS avg (n=4)	ICPOES and ICPMS	Straub et al. 2015	58.0084	0.801839	16.1536	5.82851	0.101882	6.73294	6.78546	3.98695	1.19931	0.190484
Popo dacite	2	2019	ESM 11 POS avg (n=6)	ICPOES and ICPMS	Straub et al. 2015	64.279	0.653269	15.9087	4.16876	0.0780226	3.05127	4.44455	4.38476	2.06896	0.178821
Redoubt 89	3	1989-90	Table 2 RDSS3	XRD & ICPMS	Nye et al. 1994	58.18	0.624	18.8	6.51	0.151	2.65	7.58	4.14	1.38	0.23
Redoubt 89 dacite	3	1989-90	Table 2 RDSS 2A1	XRF & ICPMS	Nye et al. 1994	61.92	0.47	17.97	4.95	0.13	1.91	6.11	4.19	1.56	0.2
Redoubt E6	3	2009	Event 6 - RDKW091B	XRF & ICPMS	Coombs et al. 2013	57.4643	0.654472	19.0295	6.52412	0.154762	2.98433	7.81962	3.87321	1.26847	0.22719
Redoubt E19	3	2009	Event 19 RDCFW007-1	XRF & ICPMS	Coombs et al. 2013	60.0758	0.562647	18.5748	5.6785	0.145092	2.45623	6.8585	4.00317	1.43363	0.211648
Sakurajima	2	2015	Table 1. P7	XRF & ICPMS	Brown et al. 2020	57.503	0.763359	17.276	9.22213	0.160707	3.70631	7.90478	1.28566	2.99317	0.140619
Santiaguito SJ1	2	2016	Exact sample	XRF	Cisneros de Leon et al. 2019	61.14	0.51	18.13	5.16	0.133	1.9	5.81	4.59	1.51	0.196
Santiaguito	2	2016	ESM 4. SG0908	XRF & ICPMS	Scott et al. 2013	62.2194	0.56127	17.7244	4.9489	0.1	2.22013	5.5	4.63637	1.57964	0.2196
Tungurahua	3	2006	Data set S1 TU 07 10 12 08	XRF & ICPMS	Nauret et al. 2017	58	0.89	16.8	6.68551	0.11	4.29	6.92	3.94	1.71	0.24
Tungurahua TG06	3	2006	Exact sample	XRF	Unpublished (Mainz)	58.08	0.91	17.17	6.36	0.11	4.06	7.01	3.86	1.69	0.22

## Sheet: Table S3. XRD accuracy
TableS3. Measurements of mineral mixtures used to assess XRD accuracy and precision using the same method as volcanic ash measurements.. Minerals fractions as mixed are given in the first column, measured by mixing mineral powders with a scale accurate to 0.1 mg.
Actual values (wt%)		Measured (wt%)		Absolute error (wt%)		Relative error (%)
Olivine	Quartz	Olivine	Quartz	Olivine	Quartz	Olivine	Quartz
50	50	52.5	47.5	2.5	-2.5	5	-5
50	50	51.7	48.3	1.7	-1.7	3.4	-3.4
95	5	95.1	4.9	0.1	-0.1	0.105263	-2
95	5	95.1	4.9	0.1	-0.1	0.105263	-2
10	90	9	91	-1	1	-10	1.11111
10	90	12	88	2	-2	20	-2.22222

## Sheet: Table S4. XRD results
Table S4. X-ray diffraction (XRD) measurement data for all samples. Sample details include Smithsonian/GVP codes and vent location. The VEI column refers to the Volcanic Explosivity Index (e.g., log scale of erupted volume). GSD refers to the grain size distribution of the sample (bulk (m) = as collected but milled prior to measurement; 25-45 = 25-45 µm; u25 = <25 µm). Specific phases are grouped…
Volcano/Sample	Short Code	GVP volcano no.	GVP eruption no.	Latitude	Longitude	Tectonic setting	Sample eruption date	VEI	Year	GSD	Sample	Glass	Feldspar	Clino-pyroxene	Ortho-pyroxene	Amphibole	Olivine	SiO2	Iron oxides	Salts	Phosphate	Other	ID1	Bulk xtal density g/cm^3	Visible light absorption 1/cm^3	R/E (goodness of fit)	Notes/comments	Glass density* g/cm^3	WR density g/cm^3
Agung 2018	AGU	264020	22241	-8.343	115.508	Arc	Nov-April	3	2017-18	25-45	Altered	21.7161	62.0792	2.19195	0	0	0	0.39142	1.72225	6.96727	0	4.93189	minamiite 3.7%, pyrite 1.2%	2.761		1.24		2.435	2.69021
Agung 2018	AGU	264020	22241	-8.343	115.508	Arc	Nov-April	3	2017-18	Bulk (m)	Altered	21.2052	60.2781	4.49131	0	0	4.80649	0	2.9942	1.81228	1.18192	3.30938	chloritoid 1.7%, natroalunite 0.9%, pyrite 0.5%, cordierite 0.1%	2.844		1.61		2.435	2.75727
Agung 2018	AGU	264020	22241	-8.343	115.508	Arc	Nov-April	3	2017-18	u25	Altered	22.1182	54.4394	5.68537	0	0	0	0	1.32399	5.68537	0	10.6698	montmorillonite 7.5%, chlorite 1%, pyrite 1%, magnesiochloritoid 1%	2.719		1.18		2.435	2.65618
Augustine	AUG	313010	20273	59.363	-153.43	Arc	2021-01-17	3	2006	25-45		35.5804	50.3762	3.99402	5.47567	0	0	4.50937	0	0	0	0		2.7398	126.4	1.56		2.421	2.62637
Augustine	AUG	313010	20273	59.363	-153.43	Arc	2021-01-17	3	2006	Bulk (m)		39.5643	33.9649	8.58187	7.73577	0	0	7.79621	1.99438	0.362614	0	0		2.8765	167.3	1.31		2.421	2.69628
Augustine	AUG	313010	20273	59.363	-153.43	Arc	2021-01-17	3	2006	u25		35.0023	41.8585	4.22485	15.5994	0	0	3.31488	0	0	0	0		2.903	148.5	1.62		2.421	2.73429
Calbuco DF10	DF-10	358020	21076	-41.33	-72.618	Arc	2021-04-23	4	2015	25-45	Proximal	24.1751	54.9731	3.18465	12.9661	0	0	4.32202	0.379125	0	0	0		2.799		1.25		2.544	2.73735
Calbuco DF10	DF-10	358020	21076	-41.33	-72.618	Arc	2021-04-23	4	2015	Bulk (m)	Proximal	27.5381	57.1	1.66662	12.8258	0	0	0.797081	0.0724619	0	0	0		2.829		1.09		2.544	2.75052
Calbuco DF10	DF-10	358020	21076	-41.33	-72.618	Arc	2021-04-23	4	2015	u25	Proximal	28.7228	50.2504	8.83837	6.34367	0	0	4.9894	0	0	0.855326	0		2.817		1.28		2.544	2.73859
Colima A15-016	A15-016	341040	20759	19.514	-103.62	Arc	2021-04-07	2	2015	25-45		12.3374	72.3216	5.61041	6.39937	0	0	3.33118	0	0	0	0		2.702		1.39		2.431	2.66857
Colima A15-016	A15-016	341040	20759	19.514	-103.62	Arc	2021-04-07	2	2015	Bulk (m)		19.9429	76.6947	0.880628	2.00143	0	0	0	0	0	0	0		2.722		1.9		2.431	2.66397
Colima A15-016	A15-016	341040	20759	19.514	-103.62	Arc	2021-04-07	2	2015	u25		15.2418	61.6192	4.6617	9.7472	0	1.52565	4.40743	2.79702	0	0	0		2.82236		1.47		2.431	2.76271
Colima CMG003	CMG003	341040	20759	19.514	-103.62	Arc	2021-07-10	2	2015	25-45	PDC	13.1352	75.9198	1.91102	4.60383	0	0	1.30297	2.9534	0	0	0		2.756	136.8	1.17	haematite	2.431	2.71331
Colima CMG003	CMG003	341040	20759	19.514	-103.62	Arc	2021-07-10	2	2015	Bulk (m)	PDC	30.2232	51.0068	8.23366	5.79147	0	0	0.348884	0.279107	1.88397	2.30263	0		2.9726	158.6	1.27		2.431	2.80891
Colima CMG003	CMG003	341040	20759	19.514	-103.62	Arc	2021-07-10	2	2015	u25	PDC	20.9105	51.4873	6.32716	8.93712	0	0	2.13542	1.10725	0	1.10725	0		2.772		1.67		2.431	2.7007
Kasotochi	KAS	311130	19745	52.177	-175.508	Arc	2021-08-07	4	2008	25-45		25.2474	56.3635	6.20447	0	7.1015	0	3.73763	1.04654	0	0	0		2.767		1.42		2.447	2.68621
Kasotochi	KAS	311130	19745	52.177	-175.508	Arc	2021-08-07	4	2008	Bulk (m)		26.9388	50.354	11.7918	0	3.82436	0	0	6.53328	0.557719	0	0		2.9585		1.19		2.447	2.82071
Kasotochi	KAS	311130	19745	52.177	-175.508	Arc	2021-08-07	4	2008	u25		28.1894	51.8473	7.68374	0	1.79527	0	3.3751	0.861728	2.08251	0	4.09321	hydroxyclinohumite	2.819		1.26	haematite	2.447	2.71414
Kelut	KEL	263280	20934	-7.93	112.308	Arc	2021-02-13	4	2014	25-45		39.8754	43.5302	5.17072	8.35732	0	0	0	3.06636	0	0	0		2.88	152.3	1.3		2.455	2.71053
Kelut	KEL	263280	20934	-7.93	112.308	Arc	2021-02-13	4	2014	Bulk (m)		50.0988	33.7831	4.29151	9.38143	0	0	0	2.74457	0	0	0		2.8733	145.6	1.32		2.455	2.66374
Kelut	KEL	263280	20934	-7.93	112.308	Arc	2021-02-13	4	2014	u25		52.33	33.9887	2.90787	7.24585	0	0	1.52544	0.953401	1	0	0		2.8286	150	1.49		2.455	2.6331
Masaya TL LC	TL-LC	344100	11005	11.985	-86.165	Arc		6	150 BC	25-45	proximal	13.463	59.4509	24.4034	0	0	0	0	0.346148	0	0	2.24996	analcime	2.834		1.17		2.644	2.80842
Masaya TL LC	TL-LC	344100	11005	11.985	-86.165	Arc		6	150 BC	Bulk (m)	proximal	18.3707	64.4056	10.8567	0	0	0	0	1.46933	2.6	0	2.69377	muscovite	2.721		1.22	Feroxyhyte	2.644	2.70685
Masaya TL LC	TL-LC	344100	11005	11.985	-86.165	Arc		6	150 BC	u25	proximal	34.0839	33.7491	17.4019	0	0	0	0	3.6913	0.329581	0	8.89868	muscovite4%, illite3.5%, wairakite1.5%	2.9		1.15		2.644	2.81275
Mt St Helens 5.26.80	MSH 5.26	321050	20557	46.2	-122.18	Arc	44334	5	1980	25-45		40.6281	48.6256	2.43425	3.91854	0	0.0593719	4.33415	0	0	0	0		2.7428	130.4	1.66		2.461	2.62831
Mt St Helens 5.26.80	MSH 5.26	321050	20557	46.2	-122.18	Arc	44334	5	1980	Bulk (m)		47.1539	41.0086	1.95531	1.79677	0	0	3.17077	3.38215	0	0	1.53254	cordierite	2.814	116.8	1.39		2.461	2.64755
Mt St Helens 5.26.80	MSH 5.26	321050	20557	46.2	-122.18	Arc	44334	5	1980	u25		34.9899	41.4115	1.17018	6.50101	0	0	14.9523	1.04016	0	0	0		2.725		1.48		2.461	2.63263
Mt St Helens Morton	MSHM	321050	20557	46.2	-122.18	Arc	44334	5	1980	25-45		11.054	51.4108	3.55784	16.8997	0	1.51208	10.4956	0.711568	4.35835	0	0		2.7408	138.4	1.49		2.307	2.69285
Mt St Helens Morton	MSHM	321050	20557	46.2	-122.18	Arc	44334	5	1980	Bulk (m)		22.9034	60.3667	0.770966	3.70064	0	0	9.79127	0	2.39	0	0		2.707		1.77		2.307	2.61539
Mt St Helens Morton	MSHM	321050	20557	46.2	-122.18	Arc	44334	5	1980	u25		18.9423	64.9272	0	3.89077	0	0	10.6186	0	0	0	1.5401	trace gypsum	2.694		1.27		2.307	2.62069
Okmok	OKM	311290	19852	53.43	-168.13	Arc	44408	4	2008	25-45		37.3668	51.1713	9.89604	0	0	1.44056	0	0	0	0	0		2.8381	150	1.15		2.64	2.76408
Okmok	OKM	311290	19852	53.43	-168.13	Arc	44408	4	2008	Bulk (m)		51.3291	23.6541	21.8532	0	0	0	0	0.730064	2.43355	0	0		2.9957	183.9	1.1		2.64	2.81312
Okmok	OKM	311290	19852	53.43	-168.13	Arc	44408	4	2008	u25		38.791	38.072	13.772	0	0	0	0	2.93803	6.5	0	0		2.9018	176.5	1.27		2.64	2.80025
Pinatubo 116738	Pin738	273083	16867	15.13	120.35	Arc		6	1991	25-45		64.404	20.7525	0	0	12.3162	0	0.818709	0	0.889901	0.8	0		2.818		1.23		2.33	2.50371
Pinatubo 116738	Pin738	273083	16867	15.13	120.35	Arc		6	1991	Bulk (m)		51.1204	32.065	0	0	12.5132	0	1.41751	0	0.537676	2.34622	0		2.734		1.33		2.33	2.52747
Pinatubo 116738	Pin738	273083	16867	15.13	120.35	Arc		6	1991	u25		64.9157	26.664	0	0	7.19227	0	0.140337	0.0701685	0.842022	0.210506	0		2.692		1.16		2.33	2.45701
Pinatubo 116534	PIN-534	273083	16867	15.13	120.35	Arc	2021-06-22	6	1991	Bulk (m)		33.6411	54.3479	0	0	7.23312	0	1.39354	0.464512	2.12348	0.862665	0		2.714		1.3		2.33	2.58482
Redoubt 89-90	AT768-69	313030	20390	60.485	-152.742	Arc	2021-12-15	2	1989	25-45		43.1603	45.9265	1.93255	3.12619	0	0	3.5809	1.47783	0	0	0.909436	cordierite	2.756		1.14	haematite	2.388	2.59717
Redoubt 89-90	AT768-69	313030	20390	60.485	-152.742	Arc	2021-12-15	2	1989	Bulk (m)		37.1451	53.1124	2.38849	3.95986	0	0	0	0	2.76561	0	0.565694	cordierite	2.925		1.32		2.388	2.72706
Redoubt 89-90	AT768-69	313030	20390	60.485	-152.742	Arc	2021-12-15	2	1989	u25		50.386	31.4057	6.64828	2.77839	1.73649	0	3.96912	0.297684	0.942667	0	1.7	analcime	2.77		1.25		2.388	2.57753
Redoubt AT-1661	AT1661	313030	20391	60.485	-152.742	Arc	2021-03-23	2	2009	25-45	E6 Proximal	53.3321	39.7611	0	1.72671	0	0	2.80008	1.82005	0.606683	0	0		2.728		1.45		2.39	2.54774
Redoubt AT-1661	AT1661	313030	20391	60.485	-152.742	Arc	2021-03-23	2	2009	Bulk (m)	E6 Proximal	49.4311	30.9762	0	11.0004	0	0	1.56764	3.03413	3.23641	0	0		2.9161		1.17		2.39	2.65604
Redoubt AT-1661	AT1661	313030	20391	60.485	-152.742	Arc	2021-03-23	2	2009	u25	E6 Proximal	48.618	32.2165	0	6.98795	0	0	3.1343	1.07902	4.67576	1.84975	1.4387	pyrite 1.3/cordierite	2.813		1.21		2.39	2.60735
Redoubt AT1715	AT1715	313030	20391	60.485	-152.742	Arc	2021-04-04	3	2009	25-45	E19 distal	41.7473	39.9613	3.3204	1.86409	8.44664	0	4.01944	0	0	0	0.582527	cordierite	2.687		1.3		2.39	2.56301
Redoubt AT1715	AT1715	313030	20391	60.485	-152.742	Arc	2021-04-04	3	2009	Bulk (m)	E19 distal	33.1703	60.7482	0.400978	2.60636	1.06928	0	0.601467	1.26976	0.200489	0	0.601467		2.739		1.37		2.39	2.62324
Redoubt AT1715	AT1715	313030	20391	60.485	-152.742	Arc	2021-04-04	3	2009	u25	E19 distal	33.862	53.2411	2.51324	1.71959	1.78573	0	5.2249	1.65345	0	0	0		2.784		1.42		2.39	2.65058
Redoubt AT1850	AT1850	313030	20391	60.485	-152.742	Arc	2021-04-04	3	2009	25-45	E19 Proximal	31.4535	61.8289	0	1.37093	0.891104	0	4.04424	0	0.342732	0	0		2.677		1.06		2.39	2.58673
Redoubt AT1850	AT1850	313030	20391	60.485	-152.742	Arc	2021-04-04	3	2009	Bulk (m)	E19 Proximal	52.5174	36.5591	0	2.20996	0.189425	0	1.32598	3.53594	1.89425	0	0.947127	pyrite	2.851		1.1		2.39	2.60889
Redoubt AT1850	AT1850	313030	20391	60.485	-152.742	Arc	2021-04-04	3	2009	u25	E19 Proximal	27.7689	48.3226	0	3.2504	7.80096	1.37239	9.89566	0	0	0	1.22793	Pyrite	2.792		1.17		2.39	2.68037
Redoubt AT1887	AT1887	313030	20391	60.485	-152.742	Arc	2021-03-23	3	2009	25-45	E6 Distal	56.3775	27.3077	3.09719	6.71786	0	0	2.44286	0	3.8824	0.0761167	0.17449	cordierite	2.776	127.9	1.25	F salts pachnolite	2.39	2.55838
Redoubt AT1887	AT1887	313030	20391	60.485	-152.742	Arc	2021-03-23	3	2009	Bulk (m)	E6 Distal	64.2429	24.0572	3.48369	7.0331	0	0	0	0	1.11741	0	0		2.745		1.16		2.39	2.51694
Redoubt AT1887	AT1887	313030	20391	60.485	-152.742	Arc	2021-03-23	3	2009	u25	E6 Distal	60.0412	29.6494	0.6793	7.19258	0	0	1.59835	0	0.399588	0	0.399588	cordierite	2.8034	139.8	1.16		2.39	2.55519
Sakurajima	SAK	282080	22203	31.593	130.657	Arc		2	2015	25-45	Date estimated	31.9778	53.4655	6.66618	7.68651	0	0	0	0.204067	0	0	0		2.818		1.35		2.358	2.6709
Sakurajima	SAK	282080	22203	31.593	130.657	Arc		2	2015	Bulk (m)	Date estimated	38.0658	46.3268	5.01667	8.98046	0	0	0	0.929013	0.371605	0	0.309671	cordierite	2.8154		1.56		2.358	2.64129
Sakurajima	SAK	282080	22203	31.593	130.657	Arc		2	2015	u25	Date estimated	31.9323	54.6583	2.65464	2.04203	0	0	0	3.67565	5.1	0	0		2.8147	160.6	1.32		2.358	2.66887
Santiaguito 16.8.16	STG 16	342030	10626	14.757	-90.552	Arc	44424	2	2016	25-45		13.4729	62.9918	4.58594	9.95062	0	0	8.47966	0.519163	0	0	0		2.709		1.69	Spinel	2.334	2.65848
Santiaguito 16.8.16	STG 16	342030	10626	14.757	-90.552	Arc	44424	2	2016	Bulk (m)		12.0652	70.3478	2.55011	11.5195	0	0	0.615543	2.63804	0.351739	0	0		2.7827	135.4	1.33		2.334	2.72856
Santiaguito 16.8.16	STG 16	342030	10626	14.757	-90.552	Arc	44424	2	2016	u25		10.3411	68.4098	1.5242	13.6282	0.0896589	0	6.09681	0	0	0	0		2.782		1.19		2.334	2.73567
Tungurahua F11	TUN F11	352080	11643	-1.467	-78.442	Arc	44425	3	2006	25-45	Distal	46.3834	47.2362	4.07486	1.87658	0	0	0	0.482549	0	0	0		2.748		1.26		2.556	2.65894
Tungurahua F11	TUN F11	352080	11643	-1.467	-78.442	Arc	44425	3	2006	Bulk (m)	Distal	33.1536	43.3165	10.5617	10.4949	0	0	0	1.33693	0	1.20324	0		2.9524	190.3	1.23		2.556	2.82098
Tungurahua F11	TUN F11	352080	11643	-1.467	-78.442	Arc	44425	3	2006	u25	Distal	37.0245	46	10.0131	3.52663	0	0	0	3.40067	0	0	0		2.863	163.6	1.22		2.556	2.74933
Tungurahua F2	TUN F2	352080	11643	-1.467	-78.442	Arc	44425	3	2006	25-45	Proximal	42.086	45.5783	9.96121	0.810796	0	0	0.86871	0.637054	0	0	0		2.744		1.1		2.556	2.66488
Tungurahua F2	TUN F2	352080	11643	-1.467	-78.442	Arc	44425	3	2006	Bulk (m)	Proximal	44.5773	43.6176	9.5327	0.775918	0	0	0.83134	0.609649	0	0	0		2.8		1.14		2.556	2.69123
Tungurahua F2	TUN F2	352080	11643	-1.467	-78.442	Arc	44425	3	2006	u25	Proximal	39.6265	40.6917	7.48631	9.72013	0	0.241494	0	0.603735	1.7	0	0		2.91		1.61		2.556	2.76972
Bogoslof 16-17	BOG	311300	22182	53.93	-168.03	Arc-IP	2021-01-31	3	2017	25-45	Arc-IP	9.82867	66.7268	7.48422	0	11.5419	0	1.08206	0.270514	0	0	6.22182	5.5%zeolite, 0.7% biotite	2.77294		1.45		2.573	2.75329
Bogoslof 16-17	BOG	311300	22182	53.93	-168.03	Arc-IP	2021-01-31	3	2017	Bulk (m)	Arc-IP	11.8826	46.8785	19.2096	4.58211	6.87316	0	0.440587	2.90787	0	0	7.13751	vermiculite and analcime	2.8788	168.4	1.49		2.573	2.84246
Bogoslof 16-17	BOG	311300	22182	53.93	-168.03	Arc-IP	2021-01-31	3	2017	u25	Arc-IP	10.795	40.053	19.8035	0	13.8268	0	2.14092	0.35682	1.96251	0	10.9722	9.5% zeolites, 1%phlogopite,0.5%cordierite	2.827		1.47		2.573	2.79958
El Chichon 116599-11	CHC	341120	10610	17.36	-93.228	Arc-IP	2022-06-15	5	1984	25-45	Arc-IP	55.3208	30.7393	0	0	5.04875	0	0.357434	0	6.6572	0.714868	1.20634	Bartonite KFeS	2.626		1.27		2.406	2.50429
El Chichon 116599-11	CHC	341120	10610	17.36	-93.228	Arc-IP	2022-06-15	5	1984	Bulk (m)	Arc-IP	55.2054	38.3442	0.940686	0.223973	2.82206	0	0	0	2.15014	0.134384	0.134384	cancrinite	2.803		1.7		2.406	2.58383
El Chichon 116599-11	CHC	341120	10610	17.36	-93.228	Arc-IP	2022-06-15	5	1984	u25	Arc-IP	59.8793	26.3192	0	0	5.8175	0	0.401207	0	7.58282	0	0		2.682		1.13		2.406	2.51673
El Chichon 116599-4	CHC	341120	10610	17.36	-93.228	Arc-IP	2022-06-15	5	1984	25-45	Arc-IP	55.8934	33.3005	0	0	8.95365	0	1.19088	0.6616	0	0	0		2.6929	119.2	1.33		2.406	2.53254
El Chichon 116599-4	CHC	341120	10610	17.36	-93.228	Arc-IP	2022-06-15	5	1984	Bulk (m)	Arc-IP	65.7772	28.6102	0	0	3.73028	0	0	0	1.43736	0	0.444896	Biotite and vesuvianite	2.742		1.1		2.406	2.52099
El Chichon 116599-4	CHC	341120	10610	17.36	-93.228	Arc-IP	2022-06-15	5	1984	u25	Arc-IP	55.2088	30.8611	0	0	12.0264	0	1.88123	0	0	0	0.0447912	phlogopite	2.718		1.13		2.406	2.54575
Etna 122BC	E122	211060	13506	37.748	14.999	Arc-IP		5	122 BC	25-45	Arc-IP	40.6068	41.5158	13.7792	2.85087	0	0	1.18786	0	0	0	0		2.9		1.27		2.656	2.80092
Etna 122BC	E122	211060	13506	37.748	14.999	Arc-IP		5	122 BC	Bulk (m)	Arc-IP	17.6287	75.6993	4.11857	0.329485	0	0.741342	0	1.40031	0	0	0		2.7384	127.1	1.42		2.656	2.72387
Etna 122BC	E122	211060	13506	37.748	14.999	Arc-IP		5	122 BC	u25	Arc-IP	45.2434	41.5603	9.63717	0	0	0	3.55918	0	0	0	0		2.753		1.09		2.656	2.70911
Etna ESF01	ESF01	211060	20841	37.748	14.999	Arc-IP	2021-04-17	2	2017	25-45	20-32	14.6344	58.7315	18.6097	0	0	3.58535	0	3.84145	0	0.597559	0		2.9329	179.4	1.43		2.656	2.89238
Etna ESF01	ESF01	211060	20841	37.748	14.999	Arc-IP	2021-04-17	2	2017	Bulk (m)	32-63	16.4012	41.2142	23.1569	0	0	11.6202	0	6.35351	0	0	1.33758	brucite-forsterite	3.133		1.73		2.656	3.05477
Etna ESF01	ESF01	211060	20841	37.748	14.999	Arc-IP	2021-04-17	2	2017	u25	<20 um	14.5206	62.7419	16.9249	0	0	3.07726	0	2.64986	0	0	0.0854794	nepheline	2.8922	163.1	1.41		2.656	2.8579
Popo 21.7.19	POP7	341090	10556	19.023	-98.622	Arc-IP	2021-07-21	2	2019	25-45	Arc-IP	22.8597	73.5918	1.38852	0.848543	0.154281	0	1.23424	0	0	0	0		2.6708				2.467	2.62421
Popo 21.7.19	POP7	341090	10556	19.023	-98.622	Arc-IP	2021-07-21	2	2019	Bulk (m)	Arc-IP	21.2712	56.2911	7.24305	10.6284	0	0	3.70026	0	0	1.02347	0		2.7672	126.8	1.32		2.467	2.70334
Popo 21.7.19	POP7	341090	10556	19.023	-98.622	Arc-IP	2021-07-21	2	2019	u25	Arc-IP	23.1762	53.7767	16.5939	5.30084	0	0	1.15236	0	0	0	0		2.819		1.56		2.467	2.73742
Popo 26.4.19	POP4	341090	10556	19.023	-98.622	Arc-IP	2021-04-26	2	2019	25-45	Arc-IP	17.931	67.871	0.082069	3.11862	0	0	10.0945	0	0.82069	0.082069	0		2.634		1.16		2.467	2.60406
Popo 26.4.19	POP4	341090	10556	19.023	-98.622	Arc-IP	2021-04-26	2	2019	Bulk (m)	Arc-IP	20.7485	57.6158	8.32141	8.55916	0	0	3.72482	0.634012	0.475509	0	0		2.752		1.16		2.467	2.69287
Popo 26.4.19	POP4	341090	10556	19.023	-98.622	Arc-IP	2021-04-26	2	2019	u25	Arc-IP	17.1306	58.0915	16.3253	3.39765	0	0	2.73469	0	2.32034	0	0		2.77		1.44		2.467	2.71809
Popo 3.6.19	POP6	341090	10556	19.023	-98.622	Arc-IP	2021-06-03	2	2019	25-45	Arc-IP	18.727	69.3259	0.81273	3.41347	0.406365	0	5.52656	1.86928	0	0	0		2.8368	143.6	1.51		2.467	2.76755
Popo 3.6.19	POP6	341090	10556	19.023	-98.622	Arc-IP	2021-06-03	2	2019	Bulk (m)	Arc-IP	21.4321	45.5694	9.74242	19.8777	0	0	3.22128	0.157136	0	0	0		2.83		1.26		2.467	2.7522
Popo 3.6.19	POP6	341090	10556	19.023	-98.622	Arc-IP	2021-06-03	2	2019	u25	Arc-IP	16.5318	63.6028	8.6807	5.09156	0	0	3.08832	0.751214	0.834682	0	1.41896	cordierite	2.7437	124.6	1.2		2.467	2.69796
Eyja no. 2	EYJA#2	372020	12563	63.633	-19.633	Plume	2021-03-15	4	2010	25-45	Thol	32.0407	24.6013	5.43675	0.679593	0	1.08735	0	0.611634	1.08735	0	34.4554	Montmorillonite 28%, Wairakite 6.5%	2.6155	108	1.48		2.605	2.61214
Eyja no. 2	EYJA#2	372020	12563	63.633	-19.633	Plume	2021-03-15	4	2010	Bulk (m)	Thol	33.931	42.086	10.8353	3.17131	0	0	0	4.09628	0	0.528552	5.28552	analcime	2.815	119.3	1.13		2.605	2.74374
Eyja no. 2	EYJA#2	372020	12563	63.633	-19.633	Plume	2021-03-15	4	2010	u25	Thol	31.3887	25.0431	7.2728	6.03779	0	0	3.43056	2.88167	0.617502	0	23.3278	15.3%zeolite, 6%montmorillonite, 2%phlogopite	2.6467		1.31		2.605	2.63361
Grimsvotn	GRI	373010	20767	64.416	-17.316	Plume	2021-05-22	4	2011	25-45	Thol	80.2304	12.0199	5.5355	2.2142	0	0	0	0	0	0			2.966	110.3	1.07		2.697	2.75018
Grimsvotn	GRI	373010	20767	64.416	-17.316	Plume	2021-05-22	4	2011	Bulk (m)	Thol	75.64	17.052	7.28365	0	0	0	0	0	0	0	0		2.856		1.05		2.697	2.73573
Grimsvotn	GRI	373010	20767	64.416	-17.316	Plume	2021-05-22	4	2011	u25	Thol	74.5484	13.8711	11.5805	0	0	0	0	0	0	0			2.965		1.05		2.697	2.76521
Kilauea '18 o2 cm	KIL o2	332010	22380	19.421	-155.287	Plume	May-June	5	2018	25-45	>2 cm	8.78938	32.1973	30.1907	0	0	0	0	0.729685	20.796	0	7.29685	Minamiite 6%; Gismondine 1%	2.7908	163.9	1.45	S in salts	2.666	2.77983
Kilauea '18 o2 cm	KIL o2	332010	22380	19.421	-155.287	Plume	May-June	5	2018	Bulk (m)	>2 cm	22.9102	29.6025	17.1139	3.93158	0	0	0	2.54396	20.1975	0	3.70031	minamiite	2.7761	181.3	1.6	S in salts	2.666	2.75088
Kilauea '18 o2 cm	KIL o2	332010	22380	19.421	-155.287	Plume	May-June	5	2018	u25	>2 cm	15.56	25.9231	25.8386	2.5332	0	0	0	0	23.6	0	6.7	Minamiite 5.5%; Gismondine 1%	2.7656		1.8		2.666	2.7501
Kilauea '18 top 1-2	KIL 1-2	332010	22380	19.421	-155.287	Plume	May-June	6	2018	25-45	1-2 cm	16.9058	34.1517	18.6131	0	0	0	3.40686	0	21.5214	0	5.48421	minamiite	2.7364	148.2	2.53	S in salts	2.666	2.7245
Kilauea '18 top 1-2	KIL 1-2	332010	22380	19.421	-155.287	Plume	May-June	6	2018	Bulk (m)	1-2 cm	25.0678	30.7222	15.2862	4.6458	0	0	1.49864	0.524526	16.1104	0	6.06951	natroalunite	2.7302	154.9	1.49		2.666	2.71411
Kilauea '18 top 1-2	KIL 1-2	332010	22380	19.421	-155.287	Plume	May-June	6	2018	u25	1-2 cm	14.2303	26.6744	18.6978	9.94929	0	0	0.428848	0	18.4	0	11.4931	Minamiite	2.79		1.43		2.666	2.77235
Kilauea '18 top 1cm	KIL u1	332010	22380	19.421	-155.287	Plume	June	2	2018	25-45	Top 1cm	21.8427	48.5357	19.0704	0	0	0	0	2.18841	3.51708	0	4.84575	Cuspidine 2%, Gismondine 1.6%, Natroalunite 1.2%)	2.8555	163.4	1.43		2.666	2.81411
Kilauea '18 top 1cm	KIL u1	332010	22380	19.421	-155.287	Plume	June	2	2018	Bulk (m)	Top 1cm	33.8104	33.4258	22.5045	0	0	0	0	0.992844	6.15563	0	3.11091	gismondine	2.8935	168.9	1.39		2.666	2.81658
Kilauea '18 top 1cm	KIL u1	332010	22380	19.421	-155.287	Plume	June	2	2018	u25	Top 1cm	12.4806	45.2475	22.755	0	0	0.175039	6.12636	0.0875194	5.95132	0	7.08907	minamiite, gismondine	2.8304	147.3	1.43		2.666	2.80988
La Palma 21 LP-15	LP-15	383010	22417	28.6603	-17.895	Plume	24-28-Oct	2	2021	25-45	October	26.258	21.8276	38.9358	0	0	6.26807	0	3.90832	0.73742	0	1.99103	nepheline	3.144		1.21		2.723	3.03345
La Palma 21 LP-15	LP-15	383010	22417	28.6603	-17.895	Plume	24-28-Oct	2	2021	Bulk (m)	October	24.9332	20.0428	35.5066	0	0	9.30828	0	10.2091	0	0	0		3.3314	267.9	1.25		2.723	3.17971
La Palma 21 LP-15	LP-15	383010	22417	28.6603	-17.895	Plume	24-28-Oct	2	2021	u25	October	18.0153	20.0863	47.7971	0	0	4.34519	0	8.85435	0.901832	0	0		3.249		1.01		2.723	3.15424
La Palma 21 LP-2	LP-2	383010	22417	28.6603	-17.895	Plume	2021-09-20	2	2021	25-45	September	54.1051	15.9255	13.5849	5.04843	1.00969	3.71748	0	3.71748	2.84548	0	0		3.088	226.6	1.1		2.723	2.89052
La Palma 21 LP-2	LP-2	383010	22417	28.6603	-17.895	Plume	2021-09-20	2	2021	Bulk (m)	September	55.2452	10.7412	20.0949	5.28107	1.25313	3.04333	0	3.22235	0	0	1.11887	pyrrhotite	3.2413	240.1	1.12		2.723	2.95496
La Palma 21 LP-2	LP-2	383010	22417	28.6603	-17.895	Plume	2021-09-20	2	2021	u25	September	50.4037	14.8293	23.955	2.13264	0	2.6782	0	1.68628	4.26528	0	0		3.0421	206.3	1.08	S in salts	2.723	2.88126
La Palma 21 LP-9	LP-9	383010	22417	28.6603	-17.895	Plume	2021-10-26	2	2021	25-45	October	26.6174	15.924	35.0035	3.81589	0	5.65046	0	11.4477	0	1.61442	0		3.3526	297.1	1.32		2.723	3.18502
La Palma 21 LP-9	LP-9	383010	22417	28.6603	-17.895	Plume	2021-10-26	2	2021	Bulk (m)	October	21.3429	11.9559	33.1933	6.37123	0	6.6072	0	16.3607	0	1.1	3.3036	pyrrhotite	3.49	355.4	1.26		2.723	3.3263
La Palma 21 LP-9	LP-9	383010	22417	28.6603	-17.895	Plume	2021-10-26	2	2021	u25	October	24.9285	25.3742	30.7042	2.77764	0	6.45615	0	5.63036	4.12893	0	0		3.1271	217.1	1.06		2.723	3.02636
Laacher See (W. Eifel)	LSB	210010		50.4	7.325	Plume		6	11060 BC	25-45	20-32	63.3279	25.7072	1.43021	0	0.916803	0	7.77449	0.403393	0	0	0.366721	nepheline	2.642		1.62		2.461	2.52738
Laacher See (W. Eifel)	LSB	210010		50.4	7.325	Plume		6	11060 BC	Bulk (m)	32-63	65.1042	25.788	4.67604	0	0	0	4.39687	0	0	0	0		2.663		1.16		2.461	2.53149
Laacher See (W. Eifel)	LSB	210010		50.4	7.325	Plume		6	11060 BC	u25	<20 um	77.1453	12.113	5.07375	0	0.845625	0	4.82235	0	0	0	0		2.753	133.8	1.07		2.461	2.52774
Reunion CBT base	REU.base	233020	14217	-21.244	55.708	Plume		5	1440	25-45	Chisny "black tephra"	62.3782	11.8885	18.2842	3.42358	0	4.02553	0	0	0	0	0		3.07	120.7	1.13		2.69	2.83296
Reunion CBT base	REU.base	233020	14217	-21.244	55.708	Plume		5	1440	Bulk (m)	Chisny "black tephra"	50.7592	5.07181	29.446	1.82191	0	12.9011	0	0	0	0	0		3.2806	198.7	1.07		2.69	2.98082
Reunion CBT base	REU.base	233020	14217	-21.244	55.708	Plume		5	1440	u25	Chisny "black tephra"	57.051	8.11736	21.5175	7.55903	0	5.71222	0	0	0	0	0		3.185		1.13	Weird Ti-Na rich px?	2.69	2.9026
Reunion CBT top	REU.top	233020	14217	-21.244	55.708	Plume		5	1440	25-45	Chisny "black tephra"	83.2967	0	9.42069	0	0	7.86727	0	0	0	0	0		3.4366	247.2	1.04		2.69	2.81471
Reunion CBT top	REU.top	233020	14217	-21.244	55.708	Plume		5	1440	Bulk (m)	Chisny "black tephra"	79.5821	4.99103	2.52387	0	0	11.2015	0	1.61641	0	0	0		3.078	146.9	1.07		2.69	2.76922
Reunion CBT top	REU.top	233020	14217	-21.244	55.708	Plume		5	1440	u25	Chisny "black tephra"	78.8809	0	7.79296	0	0	12.2491	0	0.464621	0	0.612455	0		3.326	197.4	1.04		2.69	2.82432

## Sheet: Table S5. Phase properties
Table S5. Properties and classification of common phases in volcanic ash. Mineral data collated from Mindat.org, except refractive index data (Prata et al., 2019) and density for volcanic glass (extrapolated from Supplementary Figure 4 and Table S5).
(Mineral group/type)	Typical subgroup	Typical species/endmembers	Crystal system	Generic formula	Density (g/cm3)	n Refractive index (visible)
Volcanic glass	Aluminosilicate glass	Calc-alkaline, peralkaline,	Amorphous		2.2-3.0	1.50-1.62
Feldspar	Plagioclase feldspar	Ca-rich (anorthite) to Na-rich (albite)	Triclinic	anorthite Ca(Al2Si2O8) to albite Na(AlSi3O8)	2.6-2.76	1.52-.159
	Alkali feldspar	Albite to K-feldspar (orthoclase/sanidine)	Triclinic (albite-microcline) to monoclinic (orthoclase/sanidine)	(K, Na)SiAl3O10	2.54-2.63	1.51-1.54
Pyroxene	Clinopyroxene	Mg-Fe (Ca) pyroxenes: Augite, Diopside, Pigeonite	Monoclinic	(Mg, Fe,Ca)Si2O6	3.2-3.8	1.65-1.8
		Na pyroxene: aegerine, omphacite, jadeite	Monoclinic	(Na, Fe, Al)SiO6	3.6-3.6	1.66-1.84
	Orthopyroxene	Enstatite (Mg-) to Ferrosilite (Fe-)	Orthorhombic	(Mg, Fe)SiO3	3.2-4.0	1.65-1.79
Amphibole	Ca-Amphiboles (e.g. Hornblende, Tschermakite, Pargasite subgroups)	Hornblende, Tschermakite, Richterite, Pargasite	Monoclinic	(Ca, Na, Mg, Fe, Al, K)x(Si, Al)8O22(OH, F, Cl)2	2.9-3.5	1.60-1.75
Olivine	Fayalite-Forsterite series	Fayalite (Fe-) to Forsterite (Mg-)	Orthorhombic	Fe2+2SiO4 to Mg2SiO4	3.3-4.4	1.64-1.88
Crystalline silica	Low-temperature (Qz) to high-temperature (tridymite-cristobalite)	Quartz, cristobalite, tridymite	Trigonal (quartz) triclinic (tridymite), cubic-tetragonal (cristobalite)	SiO2	2.3 -2.65 (quartz)	1.47 (cristobalite-tridymite) 1.55 (quartz)
Fe-(Ti) oxides	Spinel - Ilmenite	Magnetite, Ti-magnetite, ulvospinel, ilmenite	Isometric (magnetite) to trigonal (ilmentite)	Fe2+(Fe3+,Ti)2O4 and Fe2+TiO3;	4.7 ilmenite - 5.2 magnetite	2.42 (magnetite)
Sulfates	Ca-sulfates	Anhydrite, gypsum, bassanite, polyhalite	Orthorhombic (anhydrite -monoclinic)	CaSO4, CaSO4 ∙ 0.5H2O, CaSO4∙2H2O	2.3 (gypsum)-3.0 (anhydrite)	1.57-1.62
Chlorides (Halite)		Halite, sylvite	Isometric	NaCl, KCl	2.0-2.17	1.50-1.54
Apatite	Phosphates	Fluroapatite, chlorapatite, hydroxylapatite	Hexagonal	Ca5(PO4)3(Cl/F/OH)	3.1-3.25	1.63-1.65
Zeolite	-	Analcime, Wairakite, Gismondine	Monoclinic-triclinic	Variable	2.2-2.35	1.48-1.55

## Sheet: Table S6. Glass-chem-lit
Table S6. Electron microprobe measurements of glassmajor oxide chemistry taken from the literature. Where sample details are uncertain, multiple values bracketing the possible compositions are given. Glass density calculated from the chemistry by the Fluegel, 2006 model available at http://glassproperties.com/density/room-temperature/ are given in column O. A linear regression for all valid data …
Eruption	VEI	Year	Glass composition											density model g/cm3	density regression g/cm3	Avg. density g/cm3
			SiO2	TiO2	Al2O3	Fe2O3	FeO	MnO	MgO	CaO2	Na2O	K2O	P2O5
Agung	3	2018	66.9875	0.438621	18.0739	1.59664	1.77402	0.0189221	0.0768093	4.31099	4.4653	3.68496	0.346352	2.435	2.46755	2.47
Augustine	3	2006	76.25	0.47	12.36	1.89	2.09979	-	0.33	1.45	4.03	3.07	-	2.36	2.35363	2.42133
			71.72	0.57	15.36	1.93	2.14423	-	0.34	3.13	4.78	2.03	-	2.404	2.40934
			66.36	0.92	15.45	4.78	5.31058	0.18	1.05	4.9	4.65	1.55	-	2.5	2.47527
Bogoslof	3	2016-17	58.0905	0.992895	17.6503	6.22979	6.9213	0.161489	1.88644	4.04517	5.54848	5.395		2.56	2.57699	2.57267
			55.63	1.31	17.57		8	0.16	2.5971	5.55603	4.9241	4.64829		2.608	2.60725
			59.0687	0.846378	18.2081	5.84052	6.48882	0.149577	1.82041	4.56468	4.73113	4.77055		2.55	2.56496
Calbuco	4	2015	62.6044	1.08388	16.4064	6.4797	7.19894	0.150242	1.78742	4.85504	4.15951	1.29785	0.269661	2.544	2.52147	2.544
El Chichon	5	1984	68.04	0.29	15.92	1.64	1.82204	0.1	0.25	2.12	4.56	5.05	0	2.406	2.45461	2.406
Colima	2	2015	68.06	0.465126	17.2602	1.99195	2.21326	0.0505571	0.444903	3.33677	5.6624	2.35596	0.14156	2.431	2.45436	2.431
Etna	2	2017	51.4387	2.04656	15.6502	9.3987	10.442	0.20744	3.99079	7.65316	4.36301	3.27416	0.9284		2.6588	2.65609
			51.88	2.05	16.13	8.86	9.84346	0.19	2.62	5.35	5.6	4.8	1.08		2.65338
Etna	5	BC 122
Eyja	4	2010	57.8	2.08	14.8	9.38	10.4221	0.23	2.04	4.93	4.9	2.18	0.48	2.61	2.58056	2.605
			58.545	1.985	14.4525	9.505	10.5611	0.2425	1.8975	4.59	4.38	2.355	0.5175	2.6	2.5714
Grimsvotn	4	2011	50.66	2.87	13.34	13.56	15.0652	0.2	5.46	9.68	2.87	0.5			2.66838	2.697
			46.0073	2.55144	18.2999	12.0383	13.3758	0.199876	5.03826	8.98037	2.49451	0.424646	0.300572		2.72561
Kasotochi	4	2008	62.3351	1.19425	15.8776	6.75288	7.50312	0.245375	1.92188	5.381	4.472	1.51225		2.54	2.52478	2.48686
			68.5	0.48	15.1	4.47	4.96617	0.17	1.04	3.4	5.05	1.94	0.1	2.46	2.44895
Kilauea	2	2018	50.8176	2.40173	13.3514	10.7455	11.9383	0.163865	6.94604	10.8633	2.34826	0.421277	0.21894		2.66644	2.66644
Kelut	4	2014	69.73	0.51	15.02	4.16	4.62176	0.16	1.06	3.86	3.7	1.69	0.09	2.455	2.43382	2.455
Laacher See	6	12000 ka
			59.55	0.1	21.48	1.82	2.02202	0.07	0.02	1.04	8.59	6.99	0	2.461	2.55904	2.461
La Palma			46.1841	3.75457	15.9952	17.7776	11.416	0.220609	3.83601	8.63546	5.34567	2.73103	1.30762		2.72344	2.72344
Masaya	6	2100 Ka	52.6079	1.43649	14.6989	13.3818	14.8672	0.254498	4.40733	8.57914	2.99957	1.43958	0.336011		2.64442	2.64442
Mount St Helens			79.6	0.32	11.76	1.39	1.54429	0	0.15	0.42	2.55	3.24	0.12	2.307	2.31242	2.307
MSH 26.5			72.3039	0.398284	14.808	0	2.72672	0	0.500408	2.5531	4.6875	1.94036	0.0816993	2.404	2.40216	2.404
Okmok	4	2008	54.23	1.5	16	11.62	12.9098	0.9	4.19	8.1	3.55	0.23	0.52		2.62447	2.64009
			51.69	1.11	14.88	11.32	12.5765	0.2	5.89	11.19	2.93	0.52	0.46		2.65571
Pinatubo	6	1991	77.5	0.14	12.8	0.79	0.87769	0.05	0.23	1.28	3.66	3.07	-	2.331	2.33825	2.331
Piton del Fournaise	5	1440	48.94	3.79	13.23	12.79	14.2097	0.21	4.9	10.07	3.01	1.25	0.53		2.68954	2.68954
		1440
Popo	2	2019	67.67	1.08	15.58	4.41	4.89951	0.07	1.05	3.1	4.09	2.95	0	2.467	2.45916	2.467
Redoubt	3	1989-90	69.78	0.52	15.17	3.41	3.78851		0.91	3.01	4.43	2.6		2.44	2.43321	2.38765
			78.1	0.26	12	1.15	1.27765		0.19	0.86	3.75	3.64		2.3353	2.33087
Redoubt	3	2009	69.4393	0.607882	14.7622	3.58157	3.97912	0.116757	0.876589	2.79619	4.61497	2.85734	0.219839	2.444	2.4374	2.3898
			77.63	0.44	11.93	1.27	1.41097	0.04	0.14	0.78	3.66	3.91	0.19	2.3356	2.33665
Sakurajima			76.568	0.860667	11.0907	3.3263	3.7	0.296667	0.0833333	1.73867	1.908	3.734		2.358	2.34971	2.358
Santiaguito	2	2016	75.9712	0.325	12.2975	1.12875	1.25404	0.025	0.05625	0.8475	3.84	3.64	0.21625	2.3335	2.35705	2.3335
Tungurahua	3	2006	61.5278	1.13565	16.4504	5.90945	6.56539	0.108523	2.19917	5.42782	4.494	2.38106	0.366133	2.5556	2.53471	2.5556

## Sheet: Table S7. Compiled references
Table S7. Compiled references for Tables S1, S2, and S6.
References
Andrews, B. J., Gardner, J. E., & Housh, T. B. (2008). Repeated recharge, assimilation, and hybridization in magmas erupted from El Chichón as recorded by plagioclase and amphibole phenocrysts. Journal of Volcanology and Geothermal Research, 175(4), 415–426. https://doi.org/10.1016/j.jvolgeores.2008.02.017
Arzilli, F., Morgavi, D., Petrelli, M., Polacci, M., Burton, M., Di Genova, D., Spina, L., La Spina, G., Hartley, M. E., Romero, J. E., Fellowes, J., Diaz-Alvarado, J., & Perugini, D. (2019). The unexpected explosive sub-Plinian eruption of Calbuco volcano (22–23 April 2015; southern Chile): Triggering mechanism implications. Journal of Volcanology and Geothermal Research, 378, 35–50. https://doi…
Baccolo, G., Clemenza, M., Delmonte, B., Maffezzoli, N., Nastasi, M., Previtali, E., & Maggi, V. (2015). Assessing the geochemical fingerprint of the 2010 Eyjafjallajökull tephra through instrumental neutron activation analysis: a trace element approach. Journal of Radioanalytical and Nuclear Chemistry, 306(2), 429–435. https://doi.org/10.1007/s10967-015-4092-7
Bamber, E. C., Arzilli, F., Polacci, M., Hartley, M. E., Fellowes, J., Di Genova, D., Chavarría, D., Saballos, J. A., & Burton, M. R. (2020). Pre- and syn-eruptive conditions of a basaltic Plinian eruption at Masaya Volcano, Nicaragua: The Masaya Triple Layer (2.1 ka). Journal of Volcanology and Geothermal Research, 392. https://doi.org/10.1016/j.jvolgeores.2019.106761
Barrat, J. A., & Bachèlery, P. (2019). La Réunion Island dunites as analogs of the Martian chassignites: Tracking trapped melts with incompatible trace elements. Lithos, 344–345, 452–463. https://doi.org/10.1016/j.lithos.2019.07.009
Baudouin, C., & Parat, F. (2015). Role of volatiles (S, Cl, H2O) and silica activity on the crystallization of haüyne and nosean in phonolitic magmas (Eifel, Germany and Saghro, Morocco). American Mineralogist, 100(10), 2308–2322. https://doi.org/10.2138/am-2015-5318
Boudoire, G., Brugier, Y. A., DI Muro, A., Wörner, G., Arienzo, I., Metrich, N., Zanon, V., Braukmüller, N., Kronz, A., Le Moigne, Y., & Michon, L. (2019). Eruptive Activity on the Western Flank of Piton de la Fournaise (La Réunion Island, Indian Ocean): Insights on Magma Transfer, Storage and Evolution at an Oceanic Volcanic Island. Journal of Petrology, 60(9), 1717–1752. https://doi.org/10.1093…
Brown, J. R., Taylor, R. N., & Iguchi, M. (2020). Using high-resolution Pb isotopes to unravel the petrogenesis of Sakurajima volcano, Japan. Bulletin of Volcanology, 82(5). https://doi.org/10.1007/s00445-020-1371-0
Cabré, J., Aulinas, M., Rejas, M., & Fernandez-Turiel, J. L. (2016). Volcanic ash leaching as a means of tracing the environmental impact of the 2011 Grímsvötn eruption, Iceland. Environmental Science and Pollution Research, 23(14), 14338–14353. https://doi.org/10.1007/s11356-016-6559-7
Capra, L., Sulpizio, R., Márquez-Ramirez, V. H., Coviello, V., Doronzo, D. M., Arambula-Mendoza, R., & Cruz, S. (2018). The anatomy of a pyroclastic density current: the 10 July 2015 event at Volcán de Colima (Mexico). Bulletin of Volcanology, 80(4). https://doi.org/10.1007/s00445-018-1206-4
Carracedo, J. C. et al. The 2021 eruption of the Cumbre Vieja volcanic ridge on La Palma, Canary Islands. Geol. Today 38, 94–107 (2022).
Cisneros de León, A., Schmitt, A. K., Storm, S., Weber, B., Schindlbeck-Belo, J. C., Trumbull, R. B., & Juárez, F. (2019). Millennial to decadal magma evolution in an arc volcano from zircon and tephra of the 2016 Santiaguito eruption (Guatemala). Lithos, 340–341, 209–222. https://doi.org/10.1016/j.lithos.2019.04.027
Coltelli, M., Del Carlo, P., & Vezzoli, L. (1998). Discovery of a Plinian basaltic eruption of Roman age at Etna volcano, Italy. Geology, 26(12), 1095–1098. https://doi.org/10.1130/0091-7613(1998)026<1095:DOAPBE>2.3.CO;2
Coombs, M. L., Sisson, T. W., Bleick, H. A., Henton, S. M., Nye, C. J., Payne, A. L., Cameron, C. E., Larsen, J. F., Wallace, K. L., & Bull, K. F. (2013). Andesites of the 2009 eruption of Redoubt Volcano, Alaska. Journal of Volcanology and Geothermal Research, 259, 349–372. https://doi.org/10.1016/j.jvolgeores.2012.01.002
Coombs, M., Wallace, K., Cameron, C., Lyons, J., Wech, A., Angeli, K., & Cervelli, P. (2019). Overview, chronology, and impacts of the 2016–2017 eruption of Bogoslof volcano, Alaska. Bulletin of Volcanology, 81(11). https://doi.org/10.1007/s00445-019-1322-9
Devi, S., Bijaksana, S., Fajar, S. J., & Santoso, N. A. (2019). Characterization of Volcanic Ash from the 2017 Agung Eruption, Bali, Indonesia. IOP Conference Series: Earth and Environmental Science, 318(1). https://doi.org/10.1088/1755-1315/318/1/012014
DuFrane, S. A., Asmerom, Y., Mukasa, S. B., Morris, J. D., & Dreyer, B. M. (2006). Subduction and melting processes inferred from U-Series, Sr-Nd-Pb isotope, and trace element data, Bicol and Bataan arcs, Philippines. Geochimica et Cosmochimica Acta, 70(13), 3401–3420. https://doi.org/10.1016/j.gca.2006.04.020
Gansecki, C., Lopaka Lee, R., Shea, T., Lundblad, S. P., Hon, K., & Parcheta, C. (2019). The tangled tale of Kīlauea’s 2018 eruption as told by geochemical monitoring. Science, 366(6470). https://doi.org/10.1126/science.aaz0147
George, R., Turner, S., Hawkesworth, C., Morris, J., Nye, C., Ryan, J., & Zheng, S.-H. (2003). Melting processes and fluid and sediment transport rates along the Alaska-Aleutian arc from an integrated U-Th-Ra-Be isotope study. Journal of Geophysical Research: Solid Earth, 108(B5). https://doi.org/10.1029/2002jb001916
Gislason, S. R., Hassenkam, T., Nedel, S., Bovet, N., Eiriksdottir, E. S., Alfredsson, H. A., Hem, C. P., Balogh, Z. I., Dideriksen, K., Oskarsson, N., Sigfusson, B., Larsen, G., & Stipp, S. L. S. (2011). Characterization of Eyjafjallajökull volcanic ash particles and a protocol for rapid risk assessment. Proceedings of the National Academy of Sciences of the United States of America, 108(18), 73…
Hildreth, W., & Fierstein, J. (1912). The Novarupta-Katmai Eruption of 1912-Largest Eruption of the Twentieth Century: Centennial Perspectives.
Hlinka, L., Longpré, M. A., Pérez, W., Kutterolf, S., & Monteleone, B. (2021). Top–down control on eruptive style at Masaya volcano inferred from melt composition. Earth and Planetary Science Letters, 572, 117138. https://doi.org/10.1016/j.epsl.2021.117138
Hornby, A. J., Kueppers, U., Maurer, B., Poetsch, C. & Dingwell, D. B. Experimental constraints on volcanic ash generation and clast morphometrics in pyroclastic density currents and granular flows. Volcanica 3, 264–283 (2020).
Hughes, G. E., Petrone, C. M., Downes, H., Varley, N. R., & Hammond, S. J. (2021). Mush remobilisation and mafic recharge: A study of the crystal cargo of the 2013–17 eruption at Volcán de Colima, Mexico. Journal of Volcanology and Geothermal Research, 416, 107296. https://doi.org/10.1016/j.jvolgeores.2021.107296
Kirchenbaur, M., Schuth, S., Barth, A. R., Luguet, A., König, S., Idrus, A., Garbe-Schönberg, D., & Münker, C. (2022). Sub-arc mantle enrichment in the Sunda rear-arc inferred from HFSE systematics in high-K lavas from Java. Contributions to Mineralogy and Petrology, 177(1), 1–25. https://doi.org/10.1007/s00410-021-01871-9
Larsen, J. F., Śliwiński, M. G., Nye, C., Cameron, C., & Schaefer, J. R. (2013). The 2008 eruption of Okmok Volcano, Alaska: Petrological and geochemical constraints on the subsurface magma plumbing system. Journal of Volcanology and Geothermal Research, 264, 85–106. https://doi.org/10.1016/j.jvolgeores.2013.07.003
Lestiani, D. D., Apryani, R., Lestari, L., Santoso, M., Hadisantoso, E. P., & Kurniawati, S. (2018). Characteristics of trace elements in volcanic ash of kelud eruption in East Java, Indonesia. Indonesian Journal of Chemistry, 18(3), 457–463. https://doi.org/10.22146/ijc.26876
Lipman, P. W. (1981). The 1980 eruptions of Mount St Helens, Washington. U.S. Geological Survey Professional Paper, 1250, 837.
Loewen, M. W., Izbekov, P., Moshrefzadeh, J., Coombs, M., Larsen, J., Graham, N., Harbin, M., Waythomas, C., & Wallace, K. (2019). Petrology of the 2016–2017 eruption of Bogoslof Island, Alaska. Bulletin of Volcanology, 81(12). https://doi.org/10.1007/s00445-019-1333-6
Luhr, J. F., Carmichael, I. A. N. S. E., Varekamp, J. C., College, M., & Pa, U. S. A. (1984). THE 1982 ERUPTIONS OF EL CHICHON VOLCANO, CHIAPAS, MEXICO: MINERALOGY AND PETROLOGY OF THE ANHYDRITE- BEARING PUMICES. Journal of Volcanology and Geothermal Research, 23, 69–108.
Luhr, J. F., & Melson, W. G. (1999). Mineral and glass compositions in June 15, 1991, pumices: Evidence for dynamic disequilibrium in the dacite of Mount Pinatubo. In C. G. Newhall & R. S. Punongbayan (Eds.), Fire and Mud: Eruptions and Lahars and Mount Pinatubo, Philippines.
Maeno, F., Nakada, S., Yoshimoto, M., Shimano, T., Hokanishi, N., Zaennudin, A., & Iguchi, M. (2019). A sequence of a plinian eruption preceded by dome destruction at Kelud volcano, Indonesia, on February 13, 2014, revealed from tephra fallout and pyroclastic density current deposits. Journal of Volcanology and Geothermal Research, 382, 24–41. https://doi.org/10.1016/j.jvolgeores.2017.03.002
Mason, E., Wieser, P. E., Liu, E. J., Edmonds, M., Ilyinskaya, E., Whitty, R. C. W., Mather, T. A., Elias, T., Nadeau, P. A., Wilkes, T. C., McGonigle, A. J. S., Pering, T. D., Mims, F. M., Kern, C., Schneider, D. J., & Oppenheimer, C. (2021). Volatile metal emissions from volcanic degassing and lava–seawater interactions at Kīlauea Volcano, Hawai’i. Communications Earth & Environment, 2(1), 1–16…
Maters, E. C., Dingwell, D. B., Cimarelli, C., Müller, D., Whale, T. F., & Murray, B. J. (2019). The importance of crystalline phases in ice nucleation by volcanic ash. Atmospheric Chemistry and Physics, 19(8), 5451–5465. https://doi.org/10.5194/acp-19-5451-2019
McGee, J. J., Tilling, R. I., & Duffield, W. A. (1987). Petrologic characteristics of the 1982 and pre-1982 eruptive products of El Chichon volcano, Chiapas, Mexico. In Geofisica Internacional Geografisk Tidsskrift (Copenhagen, Denmark), (Vol. 26, Issue 1, pp. 85–108). https://doi.org/10.22201/igeof.00167169p.1987.26.1.1190
Miwa, T., Geshi, N., & Shinohara, H. (2013). Temporal variation in volcanic ash texture during a vulcanian eruption at the sakurajima volcano, Japan. Journal of Volcanology and Geothermal Research, 260, 80–89. https://doi.org/10.1016/j.jvolgeores.2013.05.010
Morandi, A., Di Muro, A., Principe, C., Michon, L., Leroi, G., Norelli, F., & Bachèlery, P. (2016). Pre-historic (<5 kiloyear) explosive activity at piton de la fournaise volcano. In Active Volcanoes of the World (pp. 107–138). Springer. https://doi.org/10.1007/978-3-642-31395-0_8
Namur, O., Montalbano, S., Bolle, O., & Auwera, J. Vander. (2020). Petrology of the april 2015 eruption of Calbuco volcano, Southern Chile. Journal of Petrology, 61(8). https://doi.org/10.1093/petrology/egaa084
Nauret, F., Samaniego, P., Ancellin, M. A., Tournigand, P. Y., Le Pennec, J. L., Vlastelic, I., Gannoun, A., Hidalgo, S., & Schiano, P. (2018). The genetic relationship between andesites and dacites at Tungurahua volcano, Ecuador. Journal of Volcanology and Geothermal Research, 349, 283–297. https://doi.org/10.1016/j.jvolgeores.2017.11.012
Neill, O. K., Larsen, J. F., Izbekov, P. E., & Nye, C. J. (2015). Investigating Petrologic Indicators of Magmatic Processes in Volcanic Rocks. Pre-eruptive magma mixing and crystal transfer revealed by phenocryst and microlite compositions in basaltic andesite from the 2008 eruption of Kasatochi Island volcano. American Mineralogist, 100(4), 722–737. https://doi.org/10.2138/am-2015-4967
Nye, C. J., Scott, W. E., Neill, O. K., Waythomas, C. F., Cameron, C. E., & Calvert, A. T. (2017). Geology of Kasatochi volcano, Aleutian Islands, Alaska. https://doi.org/10.14509/29718
Nye, C. J., Swanson, S. E., Avery, V. F., & Miller, T. P. (1994). Geochemistry of the 1989-1990 eruption of redoubt volcano: Part I. Whole-rock major- and trace-element chemistry. Journal of Volcanology and Geothermal Research, 62(1–4), 429–452. https://doi.org/10.1016/0377-0273(94)90046-9
Olsson, J., Stipp, S. L. S., Dalby, K. N., & Gislason, S. R. (2013). Rapid release of metal salts and nutrients from the 2011 Grímsvötn, Iceland volcanic ash. Geochimica et Cosmochimica Acta, 123, 134–149. https://doi.org/10.1016/j.gca.2013.09.009
Pallister, J. S., Hoblitt, R. P., Meeker, G. P., Knight, R. J., & Siems, D. F. (1999). Magma mixing at Mount Pinatubo: Petrographic and chemical evidence from the 1991 deposits. In C. G. Newhall & R. S. Punongbayan (Eds.), Fire and Mud: Eruptions and Lahars and Mount Pinatubo, Philippines. University of Washington Press.
Pankhurst, M. J., Scarrow, J. H., Barbee, O. A., Hickey, J., Coldwell, B. C., Rollinson, G. K., Rodríguez-Losada, J. A., Martín Lorenzo, A., Rodríguez, F., Hernández, W., Calvo Fernández, D., Hernández, P., & Pérez, N. M. (2022). Rapid response petrology for the opening eruptive phase of the 2021 Cumbre Vieja eruption, La Palma, Canary Islands. Volcanica, 5(1), 1–10. https://doi.org/10.30909/vol.…
Power, J. A., Coombs, M. L., & Freymueller, J. T. (Eds.). (2010). The 2006 Eruption of Augustine Volcano , Alaska. In USGS Professional Paper 1769 (pp. 1–667). USGS.
Reagan, M. K., Sims, K. W. W., Erich, J., Thomas, R. B., Cheng, H., Edwards, R. L., Layne, G., & Ball, L. (2003). Time-scales of differentiation from mafic parents to rhyolite in North American Continental Arcs. Journal of Petrology, 44(9), 1703–1726. https://doi.org/10.1093/petrology/egg057
Rutherford, M. J., & Devine, J. D. (1999). Preeruption pressure-temperature conditions and volatiles in the 1991 dacitic magma of Mount Pinatubo. In C. G. Newhall & R. S. Punongbaya (Eds.), FIRE and MUD: Eruptions and Lahars of Mount Pinatubo, Philippines. University of Washington Press.
Scott, J. A. J., Pyle, D. M., Mather, T. A., & Rose, W. I. (2013). Geochemistry and evolution of the Santiaguito volcanic dome complex, Guatemala. Journal of Volcanology and Geothermal Research, 252, 92–107. https://doi.org/10.1016/j.jvolgeores.2012.11.011
Scott, W. E., & McGimsey, R. G. (1994). Character, mass, distribution, and origin of tephra-fall deposits of the 1989-1990 eruption of redoubt volcano, south-central Alaska. Journal of Volcanology and Geothermal Research, 62(1–4), 251–272. https://doi.org/10.1016/0377-0273(94)90036-1
Sigmarsson, O., Vlastelic, I., Andreasen, R., Bindeman, I., Devidal, J. L., Moune, S., Keiding, J. K., Larsen, G., Höskuldsson, A., & Thordarson, T. H. (2011). Remobilization of silicic intrusion by mafic magmas during the 2010 Eyjafjallajökull eruption. Solid Earth, 2(2), 271–281. https://doi.org/10.5194/se-2-271-2011
Smith, D. R., & Leeman, W. P. (1987). Petrogenesis of Mount St. HElens dacitic magmas. Journal of Geophysical Research: Solid Earth, 92(B10), 10313–10334. https://doi.org/10.1029/JB092iB10p10313
Straub, S. M., Gómez-Tuena, A., Bindeman, I. N., Bolge, L. L., Brandl, P. A., Espinasa-Perena, R., Solari, L., Stuart, F. M., Vannucchi, P., & Zellmer, G. F. (2015). Crustal recycling by subduction erosion in the central Mexican Volcanic Belt. Geochimica et Cosmochimica Acta, 166, 29–52. https://doi.org/10.1016/j.gca.2015.06.001
Taylor, H. E., & Lichte, F. E. (1980). Chemical composition of Mount St. Helens volcanic ash. Geophysical Research Letters, 7(11), 949–952. https://doi.org/10.1029/GL007i011p00949
Valer, M., Schiano, P., & Bachèlery, P. (2017). Geochemical characteristics of the La Réunion mantle plume source inferred from olivine-hosted melt inclusions from the adventive cones of Piton de la Fournaise volcano (La Réunion Island). Contributions to Mineralogy and Petrology, 172(9), 1–20. https://doi.org/10.1007/s00410-017-1397-2
Varekamp, J. C., Luhr, J. F., & Prestegaard, K. L. (1984). The 1982 eruptions of El Chichón Volcano (Chiapas, Mexico): Character of the eruptions, ash-fall deposits, and gasphase. Journal of Volcanology and Geothermal Research, 23(1–2), 39–68. https://doi.org/10.1016/0377-0273(84)90056-8
Viccaro, M., Giuffrida, M., Zuccarello, F., Scandura, M., Palano, M., & Gresta, S. (2019). Violent paroxysmal activity drives self-feeding magma replenishment at Mt. Etna. Scientific Reports, 9(1). https://doi.org/10.1038/s41598-019-43211-9
Walker, J. A., Williams, S. N., Kalamarides, R. I., & Feigenson, M. D. (1993). Shallow open-system evolution of basaltic magma beneath a subduction zone volcano: The Masaya Caldera Complex, Nicaragua. Journal of Volcanology and Geothermal Research, 56(4), 379–400. https://doi.org/10.1016/0377-0273(93)90004-B
Wallace, K. L., Schaefer, J. R., & Coombs, M. L. (2013). Character, mass, distribution, and origin of tephra-fall deposits from the 2009 eruption of Redoubt Volcano, Alaska-Highlighting the significance of particle aggregation. Journal of Volcanology and Geothermal Research, 259, 145–169. https://doi.org/10.1016/j.jvolgeores.2012.09.015
